# Supplementary material for: 9p21 Locus Polymorphism Is A Strong Predictor of Metabolic Syndrome and Cardiometabolic Risk Phenotypes Regardless of Coronary Heart Disease
Source: Genes (Basel). 2022 Nov 27;13(12):2226. doi: 10.3390/genes13122226 (PMC9778176; doi:10.3390/genes13122226)
Supplement: Supplementary file 1 [file genes-13-02226-s001.zip]

Archive with 1 entries (1 files):
- genes-2043810-supplementary.pdf
